# Supplementary material for: Predicting clinical outcomes in neuroblastoma with genomic data integration
Source: Biol Direct. 2018 Sep 27;13:20. doi: 10.1186/s13062-018-0223-8 (PMC6889397; doi:10.1186/s13062-018-0223-8)
Supplement: Supplementary file 2 — Differential Expression Results. This spreadsheet contains the results of limma analysis on RNA-seq-MAV data. The data for the top 500 genes with smallest adjusted p-values are included. The columns indicate gene ID, log fold change, average expression of the gene, t-statistic, p-value, adjusted p-value, B-statistic and a column that indicates whether this gene has been found to be associated with neuroblastoma in literature. (XLS 110 kb) [file 13062_2018_223_MOESM2_ESM.xls]

## Sheet: All_Patients_rna_seq_mav_diffex
Top 500 genes (based on adjusted p-value) identified as differentially expressed by limma
Gene ID	logFC	AveExpr	t-statistic	P.Value	adj.P.Val	B-statistic	Literature support
SNRPD2	1.11981	5.37814	22.5434	4.33283e-78	9.10892e-74	167.216
NME1	1.33	5.71246	21.9984	1.91899e-75	2.01714e-71	161.161	Vermeulen et al 2009.
NME1-NME2	1.23116	5.92421	21.8204	1.40519e-74	7.38535e-71	159.183	Medline Search
NME2	1.23116	5.92421	21.8204	1.40519e-74	7.38535e-71	159.183	Medline Search
SSR4	1.06703	4.3905	21.7961	1.84242e-74	7.74662e-71	158.914
SNRPF	1.00138	3.42152	21.4322	1.07639e-72	3.77151e-69	154.871
RPL35	1.25846	5.27155	21.391	1.70464e-72	5.11951e-69	154.414
PAM16	1.00014	2.58869	21.3392	3.04395e-72	7.99912e-69	153.838
PPP1R14B	1.30042	4.32062	21.2961	4.9214e-72	1.14959e-68	153.361
UBE2S	1.40138	4.71147	21.0728	5.96517e-71	1.1519e-67	150.881
MRPL11	1.1197	3.27878	21.0718	6.02717e-71	1.1519e-67	150.871
RPL38	1.12295	6.69594	20.9331	2.83634e-70	4.96903e-67	149.332
HNRNPC	0.702171	6.94405	20.794	1.33947e-69	2.16614e-66	147.789
RPL39	1.51898	4.69957	20.5148	3.01451e-68	4.52672e-65	144.695
MRPL12	0.935891	5.05937	20.4848	4.20772e-68	5.89726e-65	144.363
RPS7	1.36731	4.6021	20.4164	9.02539e-68	1.18588e-64	143.605
GADD45GIP1	0.901138	4.37899	20.3738	1.45062e-67	1.7939e-64	143.133
MRPL23	0.952424	3.97541	20.3588	1.71345e-67	2.00121e-64	142.968
C14orf2	0.895504	4.39032	20.3103	2.94306e-67	3.25642e-64	142.43
GAPDH	0.940541	9.21893	20.2643	4.91028e-67	5.16144e-64	141.922
TOMM5	0.914665	3.93502	20.2435	6.18731e-67	6.19409e-64	141.692
AHCY	1.23151	5.93845	20.1862	1.17055e-66	1.11857e-63	141.058	Vermeulen et al 2009. ,Oberthuer et al 2010
NDUFB11	0.879361	5.29551	20.1509	1.73447e-66	1.58538e-63	140.667
LSM7	0.920072	4.57185	20.1251	2.31157e-66	2.02484e-63	140.382
NXT1	0.745817	3.11382	20.0413	5.87001e-66	4.93621e-63	139.456
HINT1	0.878071	5.98252	20.0259	6.96811e-66	5.63425e-63	139.285
SNRPB	0.885713	5.63304	19.9135	2.43289e-65	1.89432e-62	138.043
FUNDC2	0.819887	4.02234	19.7875	9.86137e-65	7.40413e-62	136.652
TOMM7	0.710421	4.17374	19.7302	1.86345e-64	1.30585e-61	136.019
C4orf46	0.710421	4.17374	19.7302	1.86345e-64	1.30585e-61	136.019
LSM4	0.963363	5.27857	19.6641	3.88214e-64	2.63272e-61	135.29
DCTPP1	1.11246	4.22964	19.5477	1.41163e-63	9.27398e-61	134.007
ATP5I	0.89004	3.69062	19.5018	2.34781e-63	1.4957e-60	133.502
RPS15A	1.19081	5.1568	19.469	3.37906e-63	2.08935e-60	133.14
RANBP1	0.881704	4.38079	19.4531	4.02969e-63	2.42046e-60	132.965	Oberthuer et al 2010
SNRPG	0.897969	1.71562	19.4271	5.37734e-63	3.14022e-60	132.678
BANF1	0.819138	5.32578	19.3966	7.54139e-63	4.28494e-60	132.342
MRPL51	0.717951	4.83602	19.3767	9.39232e-63	5.19618e-60	132.124
RPS16	1.16264	6.36641	19.3727	9.82292e-63	5.29506e-60	132.079
DANCR	1.19896	4.40037	19.3209	1.7425e-62	9.15816e-60	131.51
RPS19	1.1268	6.64924	19.3055	2.06666e-62	1.05886e-59	131.34
COX7B	0.85736	4.16213	19.3034	2.11541e-62	1.05886e-59	131.317
NDUFS5	0.738499	5.76012	19.2866	2.54885e-62	1.24615e-59	131.132
TAPT1-AS1	1.26726	7.13774	19.2773	2.82466e-62	1.34961e-59	131.029
RPS15	1.15161	5.70532	19.2014	6.54475e-62	3.05756e-59	130.194
C14orf166	0.808465	4.4274	19.175	8.76032e-62	4.00366e-59	129.905
RPL36	1.28894	6.04443	19.1683	9.4397e-62	4.22236e-59	129.83
NDUFAB1	0.746183	4.59799	19.1538	1.10836e-61	4.8544e-59	129.671
POP7	0.717265	3.948	19.1269	1.49207e-61	6.4016e-59	129.375
SNRPD1	0.852897	3.66877	19.1129	1.74077e-61	7.31923e-59	129.222
TMEM258	0.831817	4.80141	19.1001	2.00634e-61	8.27045e-59	129.081
MRPL3	0.817321	4.27987	19.0927	2.17623e-61	8.79824e-59	129	Vermeulen et al 2009. ,Oberthuer et al 2010
FAU	0.8991	6.29545	19.0494	3.51365e-61	1.39372e-58	128.524
C19orf43	0.68611	6.18703	19.0302	4.3427e-61	1.69068e-58	128.314
COX6B1	0.786616	5.16241	19.0196	4.88123e-61	1.86578e-58	128.198
POLR2I	0.792059	4.11439	19.0032	5.85511e-61	2.19807e-58	128.017
C19orf53	0.788911	4.40807	18.9166	1.52386e-60	5.62037e-58	127.066
ZBTB4	-0.745525	6.52674	-18.8923	1.99245e-60	7.22194e-58	126.8	Oberthuer et al 2010
SLIRP	0.916638	3.47874	18.8836	2.19316e-60	7.81472e-58	126.704
RPL18	1.10305	7.2046	18.8546	3.01878e-60	1.05773e-57	126.387
WSB1	-1.24108	7.46044	-18.8289	4.00989e-60	1.38197e-57	126.105	Vermeulen et al 2009.,Oberthuer et al 2010
RUVBL1	1.00129	4.75274	18.8231	4.27466e-60	1.44945e-57	126.041
RPLP0	1.09474	7.15409	18.8135	4.75018e-60	1.58513e-57	125.936
NHP2	0.836982	4.57834	18.797	5.70118e-60	1.85135e-57	125.755
S100PBP	-0.731423	5.47038	-18.7966	5.72409e-60	1.85135e-57	125.751
COX7C	0.828339	5.59883	18.7952	5.81626e-60	1.85266e-57	125.735
CKS2	1.55186	2.92493	18.771	7.59515e-60	2.38318e-57	125.47	Oberthuer et al 2010
UXT	0.853918	3.14708	18.7162	1.38819e-59	4.29175e-57	124.871
NTHL1	0.871523	3.36823	18.6929	1.79449e-59	5.46746e-57	124.615
MRPL4	0.70968	3.96609	18.6779	2.11708e-59	6.3582e-57	124.451
H2AFZ	0.976267	5.92926	18.674	2.21022e-59	6.54443e-57	124.408
POLR2H	0.772056	3.90146	18.6687	2.34263e-59	6.84016e-57	124.35
MRPS34	0.727989	4.88492	18.5933	5.37779e-59	1.54873e-56	123.525
TRMT112	0.920139	4.83569	18.5649	7.35232e-59	2.08875e-56	123.214
NPM1	1.22734	5.7739	18.5586	7.87581e-59	2.20764e-56	123.146
ERH	0.750982	4.6805	18.5503	8.63398e-59	2.38832e-56	123.054
PHB2	0.79089	6.5791	18.5263	1.12404e-58	2.99493e-56	122.792
MIR3654	1.04936	3.56376	18.5262	1.12543e-58	2.99493e-56	122.791
EEF1G	1.04936	3.56376	18.5262	1.12543e-58	2.99493e-56	122.791
PRDX4	1.04275	4.22083	18.4861	1.74925e-58	4.59681e-56	122.353	Oberthuer et al 2010
RPS29	1.05467	3.67293	18.4475	2.67329e-58	6.93835e-56	121.931
LSM3	0.852037	3.28986	18.4325	3.15355e-58	8.08502e-56	121.767
RPL24	1.06458	5.07557	18.4246	3.43732e-58	8.70637e-56	121.681
RAN	0.812038	6.16029	18.3914	4.95178e-58	1.2393e-55	121.318
PPIA	0.614566	7.27234	18.3829	5.43611e-58	1.32888e-55	121.226
LOC101060363	0.614566	7.27234	18.3829	5.43611e-58	1.32888e-55	121.226
MRPL9	0.557864	4.74989	18.3711	6.18553e-58	1.49469e-55	121.097
SNRPE	0.990845	3.16362	18.3648	6.63252e-58	1.58449e-55	121.028	Oberthuer et al 2010
RPLP1	1.02516	6.93605	18.3628	6.77869e-58	1.60122e-55	121.006
ANAPC11	0.848905	4.61304	18.338	8.90012e-58	2.07897e-55	120.736
PRMT1	0.695751	5.76219	18.3323	9.47648e-58	2.18928e-55	120.673
NPM3	0.994659	3.00578	18.3126	1.17621e-57	2.68777e-55	120.459
NDUFA7	0.747192	3.5419	18.3007	1.34045e-57	3.03014e-55	120.329
RPL41	0.946582	6.94775	18.2784	1.71269e-57	3.83041e-55	120.085
NR2C2AP	0.808552	3.20582	18.2681	1.91785e-57	4.24409e-55	119.973
TCEB2	0.708046	5.19067	18.2508	2.31805e-57	5.07629e-55	119.785
ZMYND19	0.685812	4.18673	18.2415	2.56725e-57	5.56404e-55	119.683
RPL29	1.21241	7.5862	18.2098	3.63312e-57	7.79379e-55	119.338
UQCRQ	0.824867	4.95465	18.1203	9.6875e-57	2.05717e-54	118.363
ALYREF	0.96635	5.53502	18.1144	1.03339e-56	2.17249e-54	118.299
RPL22L1	1.69398	2.28667	18.1027	1.1748e-56	2.44534e-54	118.172
MRPL36	0.680986	2.85292	18.085	1.42599e-56	2.93907e-54	117.979
LINC00493	0.744484	3.23216	18.0761	1.57279e-56	3.21017e-54	117.882
LRRC71	-2.20203	1.64999	-18.0737	1.61351e-56	3.26162e-54	117.856
C17orf89	0.911379	3.31952	18.0263	2.71141e-56	5.42877e-54	117.341
MRPS24	0.635744	4.50413	18.0211	2.87121e-56	5.64126e-54	117.284
URGCP-MRPS24	0.635744	4.50413	18.0211	2.87121e-56	5.64126e-54	117.284
ATP5G2	0.745908	6.14053	18.0108	3.21309e-56	6.25452e-54	117.172
CLPP	0.693348	4.60444	17.9587	5.68051e-56	1.09561e-53	116.606
RPS17	1.13461	6.98024	17.9365	7.24252e-56	1.38418e-53	116.364
RPL35A	1.02581	6.86131	17.9098	9.69023e-56	1.83529e-53	116.075
FBL	1.14663	5.67365	17.9028	1.04697e-55	1.96522e-53	115.998	Oberthuer et al 2010
CMSS1	0.832276	3.44624	17.852	1.82298e-55	3.39155e-53	115.447
RPS21	1.32925	3.87695	17.8076	2.95961e-55	5.45788e-53	114.965
LOC101927137	0.79147	7.38878	17.8008	3.1875e-55	5.7768e-53	114.892
CCT3	0.79147	7.38878	17.8008	3.1875e-55	5.7768e-53	114.892
COX5A	0.709892	4.58741	17.7842	3.82007e-55	6.86404e-53	114.712
SIVA1	0.916882	3.23948	17.7614	4.90281e-55	8.7349e-53	114.464
ARMC6	0.704211	4.81335	17.6749	1.25824e-54	2.22285e-52	113.527
CLCN6	-0.981787	3.7929	-17.6681	1.35543e-54	2.37459e-52	113.453
CD320	0.796946	3.96676	17.6667	1.37667e-54	2.39188e-52	113.438
TOMM40	0.715347	4.03041	17.6588	1.50002e-54	2.58482e-52	113.353
AGO4	-0.734297	5.62545	-17.6403	1.83475e-54	3.13593e-52	113.153
RPS10	0.980394	4.12906	17.6359	1.92418e-54	3.26227e-52	113.105
OCIAD2	0.775238	4.02601	17.6102	2.54571e-54	4.28148e-52	112.827
TXN	0.785189	4.22478	17.5857	3.32578e-54	5.54904e-52	112.561
ROMO1	0.848977	3.70732	17.5701	3.94051e-54	6.52295e-52	112.393
STOML2	0.709096	5.23996	17.5632	4.24636e-54	6.97432e-52	112.319
EIF4EBP1	1.04533	4.5634	17.5606	4.36715e-54	7.11709e-52	112.291
NDUFA11	0.731031	4.55148	17.5582	4.4862e-54	7.25487e-52	112.264
APEX1	0.87751	6.4873	17.5441	5.22861e-54	8.39092e-52	112.112
WDR74	0.838713	4.24094	17.5352	5.7601e-54	9.17384e-52	112.016
BOD1	0.612687	5.34361	17.5174	6.98643e-54	1.10433e-51	111.824
C12orf45	0.899941	1.46457	17.5044	8.04681e-54	1.25409e-51	111.684
DDX39A	0.899707	5.26723	17.5044	8.05319e-54	1.25409e-51	111.683
MRPS2	0.709191	4.66524	17.5013	8.32848e-54	1.28742e-51	111.649
POLE3	0.764649	5.31936	17.4242	1.92451e-53	2.95321e-51	110.817
U2AF1	0.689864	4.14321	17.3858	2.91983e-53	4.44808e-51	110.403
POLR3K	0.881055	2.78997	17.3666	3.59737e-53	5.44083e-51	110.196
RPS9	0.942481	6.85321	17.3334	5.15682e-53	7.7437e-51	109.838
SHFM1	0.698318	3.54117	17.3196	5.99021e-53	8.93136e-51	109.689
SRRM1	-0.764751	6.07166	-17.3101	6.63753e-53	9.82681e-51	109.587
NME4	0.97251	5.10985	17.3055	6.97964e-53	1.02611e-50	109.537
SSNA1	0.623187	4.03689	17.2953	7.79613e-53	1.13818e-50	109.427
RPL34	0.976026	4.88343	17.2896	8.29363e-53	1.19494e-50	109.366
PHGDH	1.05162	4.93151	17.2883	8.41224e-53	1.19494e-50	109.351
MZT2A	1.05162	4.93151	17.2883	8.41224e-53	1.19494e-50	109.351
MZT2B	1.05162	4.93151	17.2883	8.41224e-53	1.19494e-50	109.351
RABGEF1	-0.705544	5.46464	-17.2827	8.93153e-53	1.24311e-50	109.292
KCTD7	-0.705544	5.46464	-17.2827	8.93153e-53	1.24311e-50	109.292
RPL27	0.910304	7.16637	17.282	9.0023e-53	1.24311e-50	109.284
MINK1	-0.892412	6.66171	-17.2819	9.01368e-53	1.24311e-50	109.283
RPS5	1.11364	7.08364	17.2816	9.04701e-53	1.24311e-50	109.279
TIMM13	0.709343	5.02367	17.2711	1.01354e-52	1.38361e-50	109.166
MIF	0.859941	7.02564	17.2493	1.2831e-52	1.74029e-50	108.932
HNRNPAB	0.732896	6.63448	17.2359	1.48302e-52	1.99856e-50	108.788
MRPL15	0.697688	4.24693	17.2054	2.06546e-52	2.76575e-50	108.459
CNIH4	0.786382	2.65276	17.2008	2.16989e-52	2.88718e-50	108.41
NDUFB9	0.647814	5.25486	17.1974	2.25039e-52	2.97547e-50	108.374
TOM1L2	-0.973731	6.6607	-17.1957	2.29326e-52	3.0132e-50	108.355	Oberthuer et al 2010
RNF113A	0.715568	2.97273	17.1907	2.41953e-52	3.15231e-50	108.302
UBL5	0.721039	2.99445	17.1904	2.42912e-52	3.15231e-50	108.298
NRBP2	-1.28626	6.32333	-17.177	2.80667e-52	3.57954e-50	108.154
MIR6845	-1.28626	6.32333	-17.177	2.80667e-52	3.57954e-50	108.154
CHD5	-2.4377	7.25245	-17.1769	2.80942e-52	3.57954e-50	108.153	Vermeulen et al 2009
SLC25A5	0.961602	5.73362	17.1737	2.90851e-52	3.68347e-50	108.119
RNASEH2A	1.22567	4.03153	17.1567	3.49703e-52	4.40228e-50	107.936
ARHGEF11	-0.70042	6.84658	-17.1371	4.32247e-52	5.409e-50	107.725
UBE2T	1.07953	4.01664	17.1079	5.92656e-52	7.37243e-50	107.412
LOC284889	0.816492	6.8681	17.1049	6.12368e-52	7.57283e-50	107.379
MRPL54	0.786146	3.33435	17.0991	6.52331e-52	8.01985e-50	107.316
SNORA70	0.768763	5.12227	17.0903	7.17022e-52	8.71327e-50	107.222
RPL10	0.768763	5.12227	17.0903	7.17022e-52	8.71327e-50	107.222
ATP5O	0.674515	5.55912	17.0829	7.77189e-52	9.39014e-50	107.142
RPL8	0.856425	8.80275	17.0799	8.02317e-52	9.63834e-50	107.111
SAAL1	0.886226	3.19866	17.0764	8.33412e-52	9.95501e-50	107.073
MND1	1.6213	0.480382	17.0603	9.91915e-52	1.17814e-49	106.9
MRPS12	0.709362	2.6506	17.0424	1.20336e-51	1.42125e-49	106.708
TIMM9	0.778102	3.60747	17.007	1.76466e-51	2.07254e-49	106.327
PLEKHG5	-1.59973	5.63847	-17.0035	1.8325e-51	2.12873e-49	106.29
COX8A	0.841076	5.89688	17.0034	1.83276e-51	2.12873e-49	106.29
FOXJ2	-0.660379	4.96271	-17.0029	1.84339e-51	2.12932e-49	106.284
SLC35E2B	-0.771173	6.22818	-16.9986	1.93052e-51	2.20572e-49	106.238
SLC35E2	-0.771173	6.22818	-16.9986	1.93052e-51	2.20572e-49	106.238
RPL14	0.990819	6.48484	16.9972	1.95951e-51	2.22675e-49	106.223
UBA52	0.707942	7.16742	16.9911	2.09371e-51	2.36645e-49	106.158
LDHB	0.996188	7.23308	16.9861	2.20925e-51	2.48369e-49	106.104
SNRPA	0.697393	5.45131	16.9742	2.51322e-51	2.81039e-49	105.976
CHCHD6	0.783121	3.86922	16.9517	3.2033e-51	3.56312e-49	105.735
EXOSC5	0.969494	3.41752	16.9341	3.87469e-51	4.28724e-49	105.546
TIMM17B	0.701228	3.69806	16.9335	3.89935e-51	4.29194e-49	105.54
CC2D1B	-0.729315	5.10879	-16.9081	5.12374e-51	5.61023e-49	105.268
CCDC124	0.629125	4.78092	16.903	5.41483e-51	5.89824e-49	105.213
NOB1	0.838336	3.59402	16.8943	5.94734e-51	6.4449e-49	105.12
RERE	-0.759402	7.31045	-16.8909	6.17071e-51	6.65266e-49	105.084
TRIAP1	0.774881	3.41507	16.8215	1.30316e-50	1.39778e-48	104.341
RPL31	0.971695	6.02775	16.817	1.36821e-50	1.46009e-48	104.293
ESYT2	-0.673493	6.35036	-16.814	1.41318e-50	1.50047e-48	104.26
FCHO2	-0.772425	4.51895	-16.7967	1.70221e-50	1.79827e-48	104.075
NDUFA8	0.615783	4.02533	16.789	1.84946e-50	1.94406e-48	103.993
NONO	0.612224	7.66777	16.7678	2.32131e-50	2.4279e-48	103.767
TOMM22	0.729817	4.9315	16.7579	2.58372e-50	2.68899e-48	103.661
ZNRD1	0.620663	2.7705	16.7526	2.73476e-50	2.83216e-48	103.604
HMGB3	1.35196	4.60722	16.7419	3.06706e-50	3.16073e-48	103.491
RPL7	0.941321	4.73814	16.7372	3.22802e-50	3.31037e-48	103.44
LRRC48	-0.8705	2.03238	-16.7247	3.69278e-50	3.7686e-48	103.306
ATP5G1	0.756586	3.85492	16.7215	3.82105e-50	3.88067e-48	103.272
NUBP2	0.609089	4.96673	16.7169	4.01218e-50	4.0552e-48	103.224
ACBD6	0.685931	4.72011	16.7042	4.60301e-50	4.6301e-48	103.087
C6orf89	-0.604782	6.76401	-16.6902	5.34885e-50	5.35471e-48	102.938
PSMB5	0.715678	5.6374	16.6819	5.84492e-50	5.82359e-48	102.85
NDST2	-0.587116	5.01194	-16.662	7.23818e-50	7.17774e-48	102.637
WIPF2	-0.732347	5.80352	-16.6517	8.08294e-50	7.97782e-48	102.528
LOC101928189	-0.944514	5.30749	-16.6351	9.66663e-50	9.45217e-48	102.35
RSRP1	-0.944514	5.30749	-16.6351	9.66663e-50	9.45217e-48	102.35
H1FX	0.87609	7.47209	16.6329	9.89627e-50	9.63191e-48	102.327
RPS14	0.900701	7.03413	16.6232	1.09828e-49	1.06402e-47	102.223
RAB33A	0.98915	2.82455	16.6211	1.12341e-49	1.08337e-47	102.201
ANKRD19P	0.72773	3.75467	16.6016	1.38396e-49	1.32657e-47	101.993
LSM2	0.630824	3.7539	16.6013	1.38822e-49	1.32657e-47	101.99
RABEPK	0.766642	2.96675	16.5965	1.4616e-49	1.39037e-47	101.939
STAT2	-0.883481	6.51539	-16.5886	1.59112e-49	1.50676e-47	101.855
RPL30	0.833904	7.66106	16.5843	1.66693e-49	1.57148e-47	101.809
TMSB15A	1.07924	3.49919	16.5688	1.96763e-49	1.83846e-47	101.644
TMSB15B	1.07924	3.49919	16.5688	1.96763e-49	1.83846e-47	101.644
ALKBH2	0.85075	3.16778	16.5561	2.25389e-49	2.09662e-47	101.509
PA2G4	0.549657	5.67378	16.5441	2.56451e-49	2.37505e-47	101.381
ZSWIM8-AS1	-0.588939	4.84407	-16.5308	2.95628e-49	2.72587e-47	101.239
NDUFS6	0.64516	4.45382	16.5295	2.99749e-49	2.74984e-47	101.226
SKI	-0.684797	6.44611	-16.5292	3.00844e-49	2.74984e-47	101.222
BZW2	0.9631	5.02943	16.525	3.14613e-49	2.86325e-47	101.178
TRAPPC5	0.745077	4.00681	16.5181	3.38646e-49	3.06869e-47	101.104
MRPL14	0.661906	3.87141	16.5117	3.6296e-49	3.2749e-47	101.036
EDF1	0.537596	5.94836	16.5066	3.83139e-49	3.44219e-47	100.982
SF3B5	0.646861	4.97991	16.4961	4.28959e-49	3.83745e-47	100.87
CCT7	0.609163	6.81425	16.4902	4.56639e-49	4.06776e-47	100.807
ZHX2	-1.06655	4.35636	-16.4723	5.52896e-49	4.90444e-47	100.617
MRPL52	0.690335	2.8986	16.4707	5.62703e-49	4.97047e-47	100.6
CCT8	0.732895	5.43869	16.4421	7.63816e-49	6.7187e-47	100.296
COX16	0.662387	3.86697	16.424	9.2736e-49	8.12329e-47	100.104
TRAP1	0.768734	6.3717	16.4012	1.18367e-48	1.03254e-46	99.8612
AHI1	-1.17382	5.20797	-16.3954	1.25958e-48	1.09422e-46	99.7995	Oberthuer et al 2010
RPS4X	1.0904	7.84896	16.3834	1.43162e-48	1.23856e-46	99.6723
EBP	0.83028	4.20119	16.38	1.48475e-48	1.27926e-46	99.6361
PRELID1	0.701813	4.6833	16.3634	1.77163e-48	1.5202e-46	99.4606
CCNL2	-0.893755	6.31544	-16.3553	1.93217e-48	1.65122e-46	99.3744
CCDC42B	0.629322	2.81114	16.342	2.22718e-48	1.89562e-46	99.2332
UNG	0.882048	4.70443	16.3349	2.40199e-48	2.03617e-46	99.1582
NDUFB7	0.690161	4.84878	16.3279	2.58913e-48	2.18427e-46	99.0836
RPL32	1.06675	6.41436	16.3276	2.59747e-48	2.18427e-46	99.0804
SNORD88C	1.25355	1.38466	16.3162	2.933e-48	2.44685e-46	98.9597
C19orf48	1.25355	1.38466	16.3162	2.933e-48	2.44685e-46	98.9597
ICT1	0.76946	3.44235	16.3096	3.14902e-48	2.61668e-46	98.8891
ZNF787	0.61539	4.28219	16.3009	3.45544e-48	2.85999e-46	98.7969
ANKRD52	-0.637802	6.60187	-16.2794	4.34339e-48	3.58083e-46	98.5697
ECSIT	0.691486	4.64324	16.2569	5.5226e-48	4.53522e-46	98.3311
UQCRFS1	0.662054	4.87307	16.2526	5.78352e-48	4.73101e-46	98.2852
RPL13	0.933744	5.84979	16.2494	5.9836e-48	4.85688e-46	98.2514
SNORD68	0.933744	5.84979	16.2494	5.9836e-48	4.85688e-46	98.2514
PAICS	1.03344	5.7629	16.2216	8.04177e-48	6.50239e-46	97.9577	Vermeulen et al 2009.,Oberthuer et al 2010
NEDD8	0.685119	4.18464	16.2207	8.12393e-48	6.54365e-46	97.9477
MYEOV2	0.694987	1.96162	16.2145	8.67967e-48	6.96461e-46	97.8819
NDUFA1	0.677536	4.31337	16.2132	8.80056e-48	7.03476e-46	97.8682
SZT2	-0.731919	6.30144	-16.2056	9.53509e-48	7.59303e-46	97.7885
KXD1	0.607502	4.71013	16.1874	1.15795e-47	9.18623e-46	97.5956
LRR1	1.12497	1.8427	16.187	1.16241e-47	9.187e-46	97.5917
PRDX6	0.629105	5.56817	16.1671	1.4372e-47	1.13162e-45	97.3809
CAMTA2	-0.786865	5.7874	-16.1449	1.82089e-47	1.42838e-45	97.1459	Vermeulen et al 2009
SETP4	0.598036	7.40732	16.1392	1.93417e-47	1.50044e-45	97.0859
SET	0.598036	7.40732	16.1392	1.93417e-47	1.50044e-45	97.0859
SETSIP	0.598036	7.40732	16.1392	1.93417e-47	1.50044e-45	97.0859
AK128734	-0.689158	6.88749	-16.137	1.97899e-47	1.52397e-45	97.0632
JAK1	-0.689158	6.88749	-16.137	1.97899e-47	1.52397e-45	97.0632
FLII	-0.682465	6.37188	-16.1268	2.20645e-47	1.69293e-45	96.9551
NOP10	0.695307	4.33655	16.114	2.5273e-47	1.93205e-45	96.8202
BTF3	0.766722	6.61049	16.1085	2.68009e-47	2.04143e-45	96.7619
CNBP	0.571111	6.83081	16.0982	2.99145e-47	2.27037e-45	96.6527
MAZ	0.686835	7.76061	16.0812	3.58304e-47	2.70957e-45	96.4735
MIR6805	0.842519	6.8918	16.0748	3.8343e-47	2.87887e-45	96.4061
RPL28	0.842519	6.8918	16.0748	3.8343e-47	2.87887e-45	96.4061
AHCYL2	-0.699225	4.91381	-16.0657	4.22478e-47	3.16077e-45	96.3098
PFDN4	0.758996	3.47672	16.0416	5.45554e-47	4.06709e-45	96.0558
RUVBL2	0.74205	5.52106	16.0384	5.64437e-47	4.19299e-45	96.022
PTRHD1	0.841326	3.14535	16.0376	5.69275e-47	4.21404e-45	96.0136
OSTC	0.693461	4.2022	16.0224	6.69225e-47	4.93654e-45	95.8529
ATP5J	0.613111	4.54069	16.0213	6.76973e-47	4.97622e-45	95.8414
RPL37A	0.917147	6.89185	16.0109	7.56179e-47	5.53907e-45	95.7315
RFC4	0.881028	3.7944	16.0023	8.27807e-47	6.0427e-45	95.6416	Oberthuer et al 2010
MAP2K2	0.628411	5.13924	15.9967	8.78668e-47	6.39178e-45	95.5824
PLEC	-1.03508	7.92238	-15.9939	9.05008e-47	6.56068e-45	95.5531
EEF1D	0.716499	6.04626	15.9763	1.09125e-46	7.88366e-45	95.3672
SNRNP25	0.775988	3.94247	15.9746	1.11081e-46	7.99745e-45	95.3495
ZNF32	0.582072	4.46119	15.9736	1.12344e-46	8.06075e-45	95.3383
ARHGAP12	-0.677476	4.84334	-15.9718	1.14506e-46	8.18793e-45	95.3194
LINC01128	-0.853775	2.96232	-15.9673	1.19991e-46	8.5511e-45	95.2729
KARS	0.641685	5.82449	15.9592	1.3081e-46	9.29059e-45	95.1871
ELOF1	0.606943	4.54066	15.9545	1.37492e-46	9.73234e-45	95.1376
PSMA7	0.581505	6.3292	15.9484	1.46617e-46	1.03434e-44	95.0738
JAGN1	0.717915	3.98724	15.9331	1.72536e-46	1.21312e-44	94.9121
PFDN2	0.656146	4.90128	15.9189	2.00468e-46	1.40443e-44	94.7631
COL4A3BP	-0.62823	5.37038	-15.9186	2.01082e-46	1.40443e-44	94.76
C11orf83	0.685796	3.18737	15.9068	2.27947e-46	1.5868e-44	94.6354
CGN	-1.63056	2.94759	-15.8949	2.58529e-46	1.79375e-44	94.5104
HMGA1	0.94836	6.82749	15.8935	2.62341e-46	1.81239e-44	94.4959
EZH1	-0.732268	6.44138	-15.8933	2.62941e-46	1.81239e-44	94.4936
RPL37	0.871	6.55911	15.8822	2.95712e-46	2.03162e-44	94.3769
CLSTN1	-0.890999	7.95725	-15.8775	3.10693e-46	2.12759e-44	94.3278	Vermeulen et al 2009
FBXO9	-0.586383	5.27209	-15.8671	3.46934e-46	2.36805e-44	94.2182
FEN1	1.21653	4.68255	15.8643	3.57189e-46	2.43015e-44	94.1893
TIMM10	0.752199	3.28678	15.8579	3.82273e-46	2.59242e-44	94.1219
CHCHD2	0.574113	5.9339	15.8442	4.42029e-46	2.98803e-44	93.9776
MIR7111	0.852665	6.34284	15.8416	4.54204e-46	3.05071e-44	93.9506
RPL10A	0.852665	6.34284	15.8416	4.54204e-46	3.05071e-44	93.9506
SF3B6	0.679165	4.41953	15.8296	5.1586e-46	3.4538e-44	93.8242
VRK1	1.06132	2.9675	15.8192	5.75681e-46	3.84208e-44	93.7152	Oberthuer et al 2010
ANKDD1A	-0.736546	3.90166	-15.8175	5.861e-46	3.89923e-44	93.6974
MYO7A	-1.28068	3.43454	-15.8136	6.10588e-46	4.04172e-44	93.6567
HAUS7	0.674759	3.55366	15.8135	6.11363e-46	4.04172e-44	93.6555
POLR2A	-0.736327	8.01028	-15.8058	6.63328e-46	4.37152e-44	93.5744
KCNC3	-1.64081	2.58012	-15.7989	7.13388e-46	4.68673e-44	93.5022
IGIP	-0.858478	3.9762	-15.7985	7.16651e-46	4.6935e-44	93.4976
TMEM97	1.03924	5.43572	15.7902	7.82038e-46	5.10583e-44	93.4109
CDCA4	1.11599	3.32474	15.7833	8.4116e-46	5.47483e-44	93.3385
SMG6	-0.567105	5.93807	-15.7807	8.64546e-46	5.60968e-44	93.3113
C20orf194	-0.775921	6.48583	-15.7796	8.7522e-46	5.66146e-44	93.2991
KDELR1	0.577731	6.1378	15.7741	9.27574e-46	5.98171e-44	93.2414
BTBD9	-0.696082	4.85468	-15.7479	1.22255e-45	7.85982e-44	92.9671
PQBP1	0.591824	4.28474	15.7361	1.38561e-45	8.88097e-44	92.8428
MKNK1	-0.818202	4.10595	-15.7182	1.67213e-45	1.06849e-43	92.6561
CES4A	-1.27068	3.59113	-15.7156	1.71924e-45	1.09526e-43	92.6285
HAX1	0.544754	4.4435	15.7118	1.78896e-45	1.13624e-43	92.589
PSMB7	0.612839	6.23251	15.7053	1.91642e-45	1.21352e-43	92.5206
ACTL6A	0.773884	3.73725	15.7036	1.95197e-45	1.23232e-43	92.5024
KIF5A	-1.236	7.81421	-15.7007	2.01235e-45	1.26664e-43	92.4721
BYSL	0.607098	3.97341	15.6998	2.03203e-45	1.27521e-43	92.4624
COX7A2	0.651172	4.21717	15.6938	2.16378e-45	1.35385e-43	92.4
PDZD11	0.623243	2.89422	15.6929	2.1849e-45	1.363e-43	92.3904
NAA10	0.575985	4.05612	15.6886	2.28461e-45	1.42099e-43	92.3461
SAC3D1	0.950976	3.64325	15.6826	2.43459e-45	1.5098e-43	92.2829
H2AFX	1.13921	4.92814	15.672	2.72367e-45	1.68411e-43	92.1715
CDT1	1.53323	4.40984	15.6652	2.924e-45	1.80268e-43	92.101
NDUFA2	0.663748	3.94622	15.6601	3.0864e-45	1.89723e-43	92.0473
NCBP2-AS2	0.707743	3.6718	15.6489	3.47167e-45	2.12784e-43	91.9304
RRP9	0.909031	3.45804	15.6451	3.61424e-45	2.20878e-43	91.8905
SNORA41	0.828815	2.98308	15.6208	4.66972e-45	2.83733e-43	91.636
EEF1B2	0.828815	2.98308	15.6208	4.66972e-45	2.83733e-43	91.636
SIDT2	-0.62302	5.28043	-15.6022	5.68037e-45	3.44145e-43	91.4414
RPS24	0.980678	7.41259	15.6008	5.76421e-45	3.48221e-43	91.4268
INSRR	-3.52428	5.07594	-15.6002	5.79911e-45	3.49326e-43	91.4208
KIAA0319L	-0.684595	5.94654	-15.5976	5.95796e-45	3.57869e-43	91.394
PSMG1	0.697621	2.82793	15.5953	6.10458e-45	3.65631e-43	91.3698
C16orf13	0.633813	3.79452	15.5948	6.1375e-45	3.66559e-43	91.3645
NUDT5	0.637525	3.57455	15.5844	6.84743e-45	4.078e-43	91.2558
ALG3	0.765757	3.21436	15.5786	7.28251e-45	4.32486e-43	91.1946
ZFAS1	0.991227	4.42941	15.5782	7.31025e-45	4.32911e-43	91.1908
GLTSCR1L	-0.625087	5.50643	-15.5729	7.72985e-45	4.56474e-43	91.1354
OST4	0.627392	5.22282	15.5678	8.15739e-45	4.79395e-43	91.0819
VKORC1	0.626813	4.90638	15.5677	8.1636e-45	4.79395e-43	91.0812
AHDC1	-0.919145	5.61271	-15.5612	8.73947e-45	5.11783e-43	91.0135
NDUFB10	0.579559	4.76344	15.5574	9.10097e-45	5.31471e-43	90.9732
C8orf59	0.580361	3.36378	15.5508	9.75219e-45	5.67923e-43	90.9046
C1orf43	0.534747	6.52794	15.5359	1.13982e-44	6.61946e-43	90.7497
NDUFA3	0.681375	3.61444	15.5308	1.20318e-44	6.95233e-43	90.6959
YARS2	0.551592	2.83592	15.5307	1.20375e-44	6.95233e-43	90.6955
STAG3L3	-0.863989	3.0824	-15.527	1.25265e-44	7.17558e-43	90.6559
STAG3L2	-0.863989	3.0824	-15.527	1.25265e-44	7.17558e-43	90.6559
TRIM73	-0.863989	3.0824	-15.527	1.25265e-44	7.17558e-43	90.6559
RPL9	1.06451	2.38239	15.5263	1.26084e-44	7.20288e-43	90.6494
UQCR11	0.646748	4.8468	15.5237	1.29579e-44	7.38252e-43	90.6223
SRCIN1	-1.0092	6.84345	-15.5099	1.49803e-44	8.51163e-43	90.4782
PYCR1	0.938516	5.2095	15.509	1.5121e-44	8.56844e-43	90.4689
SSBP1	0.595886	3.61472	15.5073	1.53995e-44	8.70277e-43	90.4508
HNRNPA1	0.679698	7.19765	15.5054	1.57021e-44	8.82636e-43	90.4315
HNRNPA1P10	0.679698	7.19765	15.5054	1.57021e-44	8.82636e-43	90.4315
RIPK1	-0.680386	4.62438	-15.4994	1.67393e-44	9.38427e-43	90.368
MRPL47	0.643676	3.26126	15.4975	1.70715e-44	9.54504e-43	90.3484
DCDC2B	-1.13014	0.364695	-15.4961	1.73238e-44	9.6604e-43	90.3339
KIAA0355	-0.466072	5.67586	-15.4942	1.76783e-44	9.83205e-43	90.3138
MIS18A	0.894632	2.8383	15.4906	1.83539e-44	1.01809e-42	90.2765
KIAA1841	-0.810967	3.89327	-15.4893	1.85997e-44	1.02901e-42	90.2633
SAE1	0.609192	5.66906	15.4886	1.8744e-44	1.03427e-42	90.2556
SGK2	-1.68033	0.993044	-15.486	1.92652e-44	1.06024e-42	90.2284
CROCCP3	-0.81772	4.67278	-15.4818	2.01183e-44	1.1043e-42	90.1853
STAM2	-0.556411	4.72518	-15.4773	2.10981e-44	1.15507e-42	90.1381
PHF5A	0.579139	3.68459	15.4465	2.91538e-44	1.59195e-42	89.8169
CTC1	-0.823651	5.84566	-15.4334	3.34547e-44	1.82207e-42	89.6802
ANP32B	0.752681	5.84362	15.424	3.69204e-44	2.00563e-42	89.5823
TGOLN2	-0.510771	7.36712	-15.4231	3.72407e-44	2.01781e-42	89.5738
ENDOG	0.923173	4.28299	15.3842	5.59808e-44	3.02541e-42	89.1689
SMIM11	0.64673	2.4022	15.38	5.84997e-44	3.15343e-42	89.1252
SRSF3	0.509819	6.96154	15.37	6.49579e-44	3.49261e-42	89.0212
TPI1	0.630958	6.61894	15.3662	6.76308e-44	3.62704e-42	88.9812	Fardin et al 2010
SH3D21	-1.04663	2.00628	-15.3646	6.87572e-44	3.67807e-42	88.9648
MPST	1.22541	4.06399	15.3608	7.15134e-44	3.8158e-42	88.9257
EIF2S2	0.50621	4.41494	15.3515	7.88821e-44	4.19833e-42	88.8283
RPS27A	0.81706	5.23422	15.3487	8.12221e-44	4.31195e-42	88.7993
SMS	0.654274	4.81601	15.3432	8.60034e-44	4.55428e-42	88.7425
TBC1D9	-0.664267	6.07463	-15.3258	1.03219e-43	5.4522e-42	88.5613
PSD2	-1.18944	5.55548	-15.3191	1.10671e-43	5.83115e-42	88.4921	Oberthuer et al 2010
MROH1	-0.809944	3.21231	-15.3018	1.32553e-43	6.96665e-42	88.3129
ALKBH7	0.690906	4.32253	15.3001	1.34934e-43	7.0741e-42	88.2952
SSR2	0.613256	6.69791	15.2905	1.49169e-43	7.80095e-42	88.1956
IMPG1	-1.72167	-1.15959	-15.2829	1.61521e-43	8.42595e-42	88.1166
CBX7	-1.03736	4.69398	-15.2805	1.657e-43	8.62255e-42	88.0912
MAD2L1	1.53508	3.34472	15.2791	1.68112e-43	8.72647e-42	88.0768	Oberthuer et al 2010
FTSJ1	0.494029	4.25821	15.2747	1.75966e-43	9.11167e-42	88.0315
MTMR9LP	-0.970607	3.76798	-15.271	1.82876e-43	9.44619e-42	87.9932
PEAR1	-1.4198	4.7059	-15.2704	1.84026e-43	9.48229e-42	87.987
LOC102724250	-0.600575	5.37784	-15.2691	1.86642e-43	9.5702e-42	87.973
LOC101930059	-0.600575	5.37784	-15.2691	1.86642e-43	9.5702e-42	87.973
TALDO1	0.612028	5.45535	15.2671	1.90624e-43	9.75056e-42	87.952
LOC100131564	-1.14558	4.56749	-15.2592	2.06928e-43	1.05589e-41	87.8705
BOD1L2	0.601093	1.54178	15.2528	2.21154e-43	1.12574e-41	87.8045
TGIF2-C20orf24	0.580561	4.40512	15.2455	2.3884e-43	1.20991e-41	87.7281
C20orf24	0.580561	4.40512	15.2455	2.3884e-43	1.20991e-41	87.7281
PRDM2	-0.792923	5.32594	-15.2441	2.4224e-43	1.22356e-41	87.7141	Vermeulen et al 2009
PDSS1	0.720637	1.53973	15.2439	2.42699e-43	1.22356e-41	87.7122
PYURF	0.61179	4.88448	15.2392	2.5491e-43	1.27899e-41	87.6634
PIGY	0.61179	4.88448	15.2392	2.5491e-43	1.27899e-41	87.6634
CENPW	1.13807	1.90225	15.2148	3.28786e-43	1.64573e-41	87.4107
HNRNPA1P33	0.656891	4.82827	15.2081	3.52606e-43	1.7566e-41	87.3412
HNRNPA1L2	0.656891	4.82827	15.2081	3.52606e-43	1.7566e-41	87.3412
RPS3A	0.715563	2.60031	15.2073	3.55865e-43	1.76447e-41	87.3321
SNORD73A	0.715563	2.60031	15.2073	3.55865e-43	1.76447e-41	87.3321
GMPS	0.878564	3.95615	15.2033	3.70802e-43	1.83421e-41	87.2913	Oberthuer et al 2010
RSG1	-1.11098	1.76635	-15.202	3.7604e-43	1.85575e-41	87.2773
LOC100130691	-0.837848	2.39111	-15.1954	4.02808e-43	1.98319e-41	87.209
NIF3L1	0.52972	3.521	15.1876	4.36738e-43	2.14522e-41	87.1287
PAFAH1B1	-0.686793	8.37362	-15.1846	4.50543e-43	2.20787e-41	87.0978
PARL	0.530417	3.4689	15.1825	4.60528e-43	2.25155e-41	87.076
ELP6	0.516289	4.03768	15.1758	4.94031e-43	2.40536e-41	87.0063
RCOR2	1.2976	4.71432	15.1757	4.94276e-43	2.40536e-41	87.0058
C15orf61	0.590197	2.45808	15.1632	5.63088e-43	2.7339e-41	86.8764
TMEM255A	-2.1735	5.08023	-15.1545	6.16468e-43	2.98618e-41	86.7864
UBE2C	1.66152	3.15668	15.1537	6.21821e-43	3.00518e-41	86.7778	Oberthuer et al 2010
LSM6	0.563901	2.68499	15.1399	7.17796e-43	3.46106e-41	86.6353
HNRNPL	0.411596	5.95212	15.126	8.29488e-43	3.99046e-41	86.4917
NDUFB1	0.64312	2.33416	15.1237	8.4962e-43	4.07798e-41	86.4679
KIAA1598	-0.752876	5.61627	-15.1185	8.97512e-43	4.29804e-41	86.4134
TSSC4	0.667969	4.35575	15.111	9.70243e-43	4.63578e-41	86.336
ATP2B4	-1.41792	6.90737	-15.1012	1.07434e-42	5.12153e-41	86.2348
RPS27	0.994049	1.77338	15.0844	1.27987e-42	6.08748e-41	86.061
ILF2	0.543876	6.96427	15.0803	1.33458e-42	6.33338e-41	86.0194
MTMR3	-0.490609	6.23555	-15.0624	1.60752e-42	7.61147e-41	85.8346
RPL6	0.814382	6.82698	15.046	1.90648e-42	9.00671e-41	85.6652
CCDC58	0.718873	1.09055	15.0337	2.16721e-42	1.02067e-40	85.538
ICA1L	-0.912998	3.2261	-15.0336	2.1702e-42	1.02067e-40	85.5366
ARHGEF10L	-1.04329	6.3251	-15.0323	2.1981e-42	1.03149e-40	85.5239
NUDT1	0.93398	3.28144	15.0275	2.31006e-42	1.08161e-40	85.4746
LINC00174	-1.00003	4.47564	-15.0259	2.34851e-42	1.09717e-40	85.4582
EIF3M	0.75321	5.85975	15.025	2.37221e-42	1.10578e-40	85.4482
PSMB4	0.500802	6.38925	15.0148	2.63732e-42	1.22665e-40	85.343
TMEM147	0.545335	3.99258	15.0138	2.6639e-42	1.23627e-40	85.333
CELF6	-1.00623	5.18506	-15.0081	2.82749e-42	1.3093e-40	85.2739
DGUOK	0.492242	4.64975	15.0044	2.9372e-42	1.35712e-40	85.2361
EIF3F	0.698471	4.67524	15.0034	2.96886e-42	1.36873e-40	85.2254
PTTG2	1.50484	0.741086	14.9887	3.45841e-42	1.59095e-40	85.0738
NUTF2P4	0.549661	2.30043	14.9878	3.48929e-42	1.59816e-40	85.065
NUTF2	0.549661	2.30043	14.9878	3.48929e-42	1.59816e-40	85.065
COX4I1	0.572226	6.55032	14.9856	3.57103e-42	1.63204e-40	85.042
MAP3K12	-0.615263	6.30905	-14.9818	3.71316e-42	1.69332e-40	85.0033
SNRPB2	0.515907	4.49921	14.9814	3.73032e-42	1.69746e-40	84.9987
HSPE1	0.758828	4.12366	14.9806	3.75918e-42	1.70689e-40	84.991
BMP8A	-1.03849	4.30981	-14.9792	3.81419e-42	1.72814e-40	84.9766
RPS25	1.00805	5.17398	14.977	3.90352e-42	1.76481e-40	84.9536
CELA2B	-1.20044	-1.87695	-14.9576	4.77466e-42	2.15403e-40	84.7536
TTC7A	-0.801674	4.71577	-14.9568	4.81075e-42	2.16566e-40	84.7461
PHB	0.630824	5.56724	14.954	4.95249e-42	2.22471e-40	84.7173
NRCAM	-1.41776	7.42973	-14.9532	4.9945e-42	2.23879e-40	84.7089	Vermeulen et al 2009
SRPRB	0.630991	4.42799	14.9461	5.37642e-42	2.40096e-40	84.6357
EMC1	-0.567175	5.59324	-14.9461	5.37912e-42	2.40096e-40	84.6352
RPS6	0.909254	8.47169	14.9143	7.47463e-42	3.32922e-40	84.3085
MTSS1	-0.958746	6.86829	-14.9095	7.85461e-42	3.49107e-40	84.2593	Vermeulen et al 2009
PCNA	0.996539	5.53633	14.9086	7.92959e-42	3.51696e-40	84.2498	Oberthuer et al 2010
RPS3	0.998064	7.36093	14.9074	8.02486e-42	3.55172e-40	84.238
SPTBN1	-0.688795	8.57322	-14.9031	8.39782e-42	3.70898e-40	84.1929
WDR34	0.891658	4.92827	14.9	8.66707e-42	3.81987e-40	84.1615
ZNF219	0.709343	4.34461	14.898	8.84653e-42	3.89081e-40	84.1412
HSD17B10	0.702247	4.53054	14.8965	8.9842e-42	3.94311e-40	84.1259
GAR1	0.728848	2.08924	14.896	9.03283e-42	3.95619e-40	84.1205
ODC1	1.36487	6.6524	14.8946	9.16323e-42	4.00496e-40	84.1063	Vermeulen et al 2009
CCDC17	-1.19479	0.903388	-14.8943	9.19598e-42	4.01093e-40	84.1027
CLTA	0.524305	5.87449	14.8828	1.03546e-41	4.50693e-40	83.9849
ATP5L	0.656526	4.76794	14.8781	1.08721e-41	4.71586e-40	83.9365
ALDH18A1	0.701214	5.29203	14.878	1.08795e-41	4.71586e-40	83.9358
NABP2	0.619624	4.68708	14.8748	1.12507e-41	4.86673e-40	83.9025
SYNRG	-0.658245	6.21077	-14.8712	1.16747e-41	5.03979e-40	83.8657
COX5B	0.565994	5.48782	14.8647	1.24896e-41	5.38051e-40	83.7987
PGM2L1	-1.37465	6.18655	-14.8618	1.28692e-41	5.53269e-40	83.769	Asgharzadeh et al 2006, Oberthuer et al 2010,
CDKN3	1.45851	1.69034	14.8585	1.33188e-41	5.71432e-40	83.7349	Vermeulen et al 2009 ,Oberthuer et al 2010,
ERAP1	-0.8577	4.34451	-14.8523	1.42005e-41	6.08017e-40	83.6713
RPL19	0.751895	7.36437	14.849	1.46945e-41	6.27891e-40	83.6373
LINC00996	-2.30584	0.731369	-14.8417	1.58357e-41	6.75282e-40	83.563
SMIM7	0.521345	4.16514	14.8395	1.62e-41	6.8942e-40	83.5404
R3HDM2	-0.551127	6.7252	-14.8311	1.76829e-41	7.51006e-40	83.4535
RPS18	0.940416	3.92441	14.8252	1.87874e-41	7.96305e-40	83.3933
HSPD1	0.821062	6.83757	14.8184	2.01523e-41	8.52438e-40	83.3237
RPL26L1	0.650359	1.85732	14.8141	2.10737e-41	8.89622e-40	83.2793
KRTCAP2	0.522865	3.77705	14.8125	2.14148e-41	9.02211e-40	83.2633
TKT	0.939326	6.47809	14.8027	2.37032e-41	9.96623e-40	83.1625
