# Supplementary material for: Predicting clinical outcomes in neuroblastoma with genomic data integration
Source: Biol Direct. 2018 Sep 27;13:20. doi: 10.1186/s13062-018-0223-8 (PMC6889397; doi:10.1186/s13062-018-0223-8)
Supplement: Supplementary file 3 — Figure S1. Heatmap of differentially expressed genes. The heatmap plots the expression (RNA-seq-MAV) of the top 50 genes with smallest adjusted p-values for the two clusters. (PDF 669 kb) [file 13062_2018_223_MOESM3_ESM.xlsx]

## Sheet: a
			All->All & All->All (only HR patients) model parameters		HR -> HR model parameters		MYCN_NA -> MYCN_NA model parameters		Balanced Accuracy				AUROC
Endpoint	Gene expression type	Test Cohort	C parameter	balanced or none?	C parameter	balanced or none?	C parameter	balanced or none?	All-> All (only HR patients)	HR->HR	All -> All	MYCN_NA -> MYCN_NA	All-> All (only HR patients)	HR->HR	All -> All	MYCN_NA -> MYCN_NA
OS	Microarray	Target	0.001	balanced	0.0001	balanced	1000	balanced	0.566234	0.534416	0.591722	0.543421	0.594712	0.544527	0.703405	0.776711
EFS	Microarray	Target	0.0001	balanced	0.0001	balanced	0.0001	balanced	0.523697	0.612337	0.593864	0.631636	0.522488	0.570092	0.666455	0.714856
OS	RNA-seq (MAV)	Target	1e-05	balanced	1000	balanced	1000	balanced	0.519805	0.531818	0.56532	0.547697	0.518367	0.610111	0.634112	0.779342
EFS	RNA-seq (MAV)	Target	1e-05	balanced	1000	balanced	0.01	balanced	0.522646	0.549338	0.584707	0.621005	0.517129	0.601513	0.653423	0.706934
OS	RNA-seq (RPM)	Target	1e-05	balanced	1000	balanced	1000	balanced	0.496104	0.579221	0.54526	0.575	0.513636	0.610853	0.628037	0.803026
EFS	RNA-seq (RPM)	Target	1e-05	balanced	1000	balanced	0.01	balanced	0.508039	0.60062	0.572802	0.628386	0.516393	0.614018	0.649338	0.697996
OS	Microarray	Versteeg	0.001	balanced	0.0001	none	1000	balanced	0.716749	0.5	0.898851	0.598214	0.847291	0.729064	0.96092	0.821429
EFS	Microarray	Versteeg	0.001	none	0.0001	balanced	0.0001	balanced	0.751232	0.554187	0.857682	0.815126	0.896552	0.699507	0.921833	0.885154
OS	RNA-seq (MAV)	Versteeg	1e-05	balanced	0.001	none	1000	balanced	0.647783	0.687192	0.797701	0.709821	0.689655	0.763547	0.902874	0.86942
EFS	RNA-seq (MAV)	Versteeg	1e-05	balanced	1000	balanced	0.001	balanced	0.662562	0.6133	0.824528	0.767507	0.748768	0.73399	0.893801	0.865546
OS	RNA-seq (RPM)	Versteeg	1e-05	balanced	1000	balanced	1000	balanced	0.630542	0.793103	0.781034	0.700893	0.689655	0.783251	0.905172	0.804687
EFS	RNA-seq (RPM)	Versteeg	0.0001	balanced	1000	balanced	0.001	balanced	0.679803	0.522167	0.819946	0.791317	0.793103	0.704433	0.898113	0.848273
